# Supplementary material for: Targeting editing of tomato SPEECHLESS cis-regulatory regions generates plants with altered stomatal density in response to changing climate conditions
Source: bioRxiv. 2023 Nov 2:2023.11.02.564550. Preprint. [Version 1] doi: 10.1101/2023.11.02.564550 (PMC10635072; doi:10.1101/2023.11.02.564550)
Supplement: Supplement 1 [file media-1.zip]

Archive with 2 entries (2 files):
- slspchp-cr_Aligned (1).aln
- __MACOSX/._slspchp-cr_Aligned (1).aln
