# Supplementary material for: Targeting editing of tomato SPEECHLESS cis-regulatory regions generates plants with altered stomatal density in response to changing climate conditions
Source: bioRxiv. 2023 Nov 2:2023.11.02.564550. Preprint. [Version 1] doi: 10.1101/2023.11.02.564550 (PMC10635072; doi:10.1101/2023.11.02.564550)
Supplement: Supplement 1 [file media-1.zip › slspchp-cr_Aligned (1).aln]

CLUSTAL multiple sequence alignment


slspchp-cr#20_seq              tctcgtttacggaaagtagaaaccgaagccgagcagtttcgagtgaatggatactccgag  60
slspch-cr#2_seq                nnnnnnnnnnnnnnnnnnnnnnnnnnnnnnnnnnnnnnnnnnnnnnnnnnnnnnnnnnnn  60
slspchp-cr1-6#4_seq            tctcgtttacggaaagtagaaaccgaagccgagcagtttcgagtgaatggatactccgag  60
slspch-cr1-6#10                tctcgtttacggaaagtagaaaccgaagccgagcagtttcgagtgaatggatactccgag  60
slspch-cr#3_seq                tctcgtttacggaaagtagaaaccgaagccgagcagtttcgagtgaatggatactccgag  60
SPCHpro_and...07410_aling      tctcgtttacggaaagtagaaaccgaagccgagcagtttcgagtgaatggatactccgag  60

slspchp-cr#20_seq              atagaacgagaaaaattgaatttgattaattcaacttataaaactttggaatggagggtg  120
slspch-cr#2_seq                nnnnnnnnnnnnnnnnnnnnnnnnnnnnnnnnnnnnnnnnnnnnnnnnnnnnnnnnnnnn  120
slspchp-cr1-6#4_seq            atagaacgagaaaaattgaatttgattaattcaacttataaaactttggaatggagggtg  120
slspch-cr1-6#10                atagaacgagaaaaattgaatttgattaattcaacttataaaactttggaatggagggtg  120
slspch-cr#3_seq                atagaacgagaaaaattgaatttgattaattcaacttataaaactttggaatggagggtg  120
SPCHpro_and...07410_aling      atagaacgagaaaaattgaatttgattaattcaacttataaaactttggaatggagggtg  120

slspchp-cr#20_seq              aaaaagaccgactatttaagaaaaatcgagatgatatttgcgtcgtcggaaaatccaagg  180
slspch-cr#2_seq                nnnnnnnnnnnnnnnnnnnnnnnnnnnnnnnnnnnnnnnnnnnnnnnnnnnnnnnnnnnn  180
slspchp-cr1-6#4_seq            aaaaagaccgactatttaagaaaaatcgagatgatatttgcgtcgtcggaaaatccaagg  180
slspch-cr1-6#10                aaaaagaccgactatttaagaaaaatcgagatgatatttgcgtcgtcggaaaatccaagg  180
slspch-cr#3_seq                aaaaagaccgactatttaagaaaaatcgagatgatatttgcgtcgtcggaaaatccaagg  180
SPCHpro_and...07410_aling      aaaaagaccgactatttaagaaaaatcgagatgatatttgcgtcgtcggaaaatccaagg  180

slspchp-cr#20_seq              aaagggcatttttaggatttatcatgcattaatatgcttgttatatacatacatgcatat  240
slspch-cr#2_seq                nnnnnnnnnnnnnnnnnnnnnnnnnnnnnnnnnnnnnnnnnnnnnnnnnnnnnnnnnnnn  240
slspchp-cr1-6#4_seq            aaagggcatttttaggatttatcatgcattaatatgcttgttatatacatacatgcatat  240
slspch-cr1-6#10                aaagggcatttttaggatttatcatgcattaatatgcttgttatatacatacatgcatat  240
slspch-cr#3_seq                aaagggcatttttaggatttatcatgcattaatatgcttgttatatacatacatgcatat  240
SPCHpro_and...07410_aling      aaagggcatttttaggatttatcatgcattaatatgcttgttatatacatacatgcatat  240

slspchp-cr#20_seq              atcatatatatatatatatgtatatgtatggtttgtttatctacataaaaaaattttaaa  300
slspch-cr#2_seq                nnnnnnnnnnnnnnnnnnnnnnnnnnnnnnnnnnnnnnnnnnnnnnnnnnnnnnnnnnnn  300
slspchp-cr1-6#4_seq            atcatatatatatatatatgtatatgtatggtttgtttatctacataaaaaaattttaaa  300
slspch-cr1-6#10                atcatatatatatatatatgtatatgtatggtttgtttatctacataaaaaaattttaaa  300
slspch-cr#3_seq                atcatatatatatatatatgtatatgtatggtttgtttatctacataaaaaaattttaaa  300
SPCHpro_and...07410_aling      atcatatatatatatatatgtatatgtatggtttgtttatctacataaaaaaattttaaa  300

slspchp-cr#20_seq              aattgattattattattattattttttgtataaattaggtataataaacataaacttatg  360
slspch-cr#2_seq                nnnnnnnnnnnnnnnnnnnnnnnnnnnnnnnnnnnnnnnnnnnnnnnnnnnnnnnnnnnn  360
slspchp-cr1-6#4_seq            aattgattattattattattattttttgtataaattaggtataataaacataaacttatg  360
slspch-cr1-6#10                aattgattattattattattattttttgtataaattaggtataataaacataaacttatg  360
slspch-cr#3_seq                aattgattattattattattattttttgtataaattaggtataataaacataaacttatg  360
SPCHpro_and...07410_aling      aattgattattattattattattttttgtataaattaggtataataaacataaacttatg  360

slspchp-cr#20_seq              gagtagtatggcaatattttgatgcatattagtgggtccaataaat--------------  406
slspch-cr#2_seq                nnnnnnnnnnnnnnnnnnnnnnnnnnnnnnnnnnnnnnnnnnnnnnnnnnnnnnnnnngg  420
slspchp-cr1-6#4_seq            gagtagtatggcaatattttgatgcatattagtgggtccaataaatatgatatattatgg  420
slspch-cr1-6#10                gagtagtatggcaatattttgatgcatattagtgggtccaataaatatgatatattatgg  420
slspch-cr#3_seq                gagtagtatggcaatattttgatgcatattagtgggtccaataaatatgata--------  412
SPCHpro_and...07410_aling      gagtagtatggcaatattttgatgcatattagtgggtccaataaatatgatatattatgg  420

slspchp-cr#20_seq              ------------------------------------------------------------  407
slspch-cr#2_seq                aggtagatacggctacaataaagccactgtcgttgaagagcccaattaactgacaaaaac  480
slspchp-cr1-6#4_seq            aggtagatacggctacaataaagccactgtcgttgaagagcccaattaactgacaaaaac  480
slspch-cr1-6#10                aggtagatacggctacaataaagccactgtcgttgaagagcccaattaactgacaaaaac  480
slspch-cr#3_seq                ------------------------------------------------------------  413
SPCHpro_and...07410_aling      aggtagatacggctacaataaagccactgtcgttgaagagcccaattaactgacaaaaac  480

slspchp-cr#20_seq              ------------------------------------------------------------  407
slspch-cr#2_seq                tttacacaacattcaatttgacaatggttctcttattataataaccatataatattgata  540
slspchp-cr1-6#4_seq            tttacacaacattcaatttgacaatggttctcttattataataaccatataatattgata  540
slspch-cr1-6#10                tttacacaacattcaatttgacaatggttctcttattataataaccatataatattgata  540
slspch-cr#3_seq                ------------------------------------------------------------  413
SPCHpro_and...07410_aling      tttacacaacattcaatttgacaatggttctcttattataataaccatataatattgata  540

slspchp-cr#20_seq              -------------------ttatttaaaatggtacatatatattactgtaattactaaca  447
slspch-cr#2_seq                taataataattattttatattatttaaaatggtacatatatattactgtaattactaaca  600
slspchp-cr1-6#4_seq            taataataattattttatattatttaaaatggtacatatatattactgtaattactaaca  600
slspch-cr1-6#10                taataataattattttatattatttaaaatggtacatatatattactgtaattactaaca  600
slspch-cr#3_seq                ------------------------------------------------------------  413
SPCHpro_and...07410_aling      taataataattattttatattatttaaaatggtacatatatattactgtaattactaaca  600

slspchp-cr#20_seq              aagcagaaaacttaaaaagaaacgc-acgtggatcgtaatgaaatgataagtacttttat  506
slspch-cr#2_seq                aagcagaaaacttaaaaagaaacgcgacgtggatcgtaatgaaatgataagtacttttat  660
slspchp-cr1-6#4_seq            aagcagaaaacttaaaaagaaacgcgacgtggatcgtaatgaaatgataagtacttttat  660
slspch-cr1-6#10                aagcagaaaacttaaaaagaaacgcgacgtggatcgtaatgaaatgataagtacttttat  660
slspch-cr#3_seq                --------------------------acgtggatcgtaatgaaatgataagtacttttat  446
SPCHpro_and...07410_aling      aagcagaaaacttaaaaagaaacgcgacgtggatcgtaatgaaatgataagtacttttat  660

slspchp-cr#20_seq              tggagagtttttctctc-------------------------------------------  523
slspch-cr#2_seq                tggagagttttttactccaaatatgaaatttagatgcataaatttaaatttagtcagatc  720
slspchp-cr1-6#4_seq            tggagagttttttactccaaatatgaaatttagatgcataaatttaaatttagtcagatc  720
slspch-cr1-6#10                tggagagttttttactccaaatatgaaatttagatgcataaatttaaatttagtcagatc  720
slspch-cr#3_seq                tggagagttttttactccaaatatgaaatttagatgcataaatttaaatttagtcagatc  506
SPCHpro_and...07410_aling      tggagagttttttactccaaatatgaaatttagatgcataaatttaaatttagtcagatc  720

slspchp-cr#20_seq              ------------------------------------------------------------  524
slspch-cr#2_seq                gtacaaatgaataaccaaaagaaaaaagaaaccctaagaaagagcaagacaaagtctgtt  780
slspchp-cr1-6#4_seq            gtacaaatgaataaccaaaagaaaaaagaaaccctaagaaagagcaagacaaagtctgtt  780
slspch-cr1-6#10                gtacaaatgaataaccaaaagaaaaaagaaaccctaagaaagagcaagacaaagtctgtt  780
slspch-cr#3_seq                gtacaaatgaataaccaaaagaaaaaagaaaccctaagaaagagcaagacaaagtctgtt  566
SPCHpro_and...07410_aling      gtacaaatgaataaccaaaagaaaaaagaaaccctaagaaagagcaagacaaagtctgtt  780

slspchp-cr#20_seq              ------------------------------------------------------------  524
slspch-cr#2_seq                tgaaatagtttgctaaatttgacataattttgatgaaaaaggaaagtaagtgaatatcat  840
slspchp-cr1-6#4_seq            tgaaatagtttgctaaatttgacataattttgatgaaaaaggaaagtaagtgaatatcat  840
slspch-cr1-6#10                tgaaatagtttgctaaatttgacataattttgatgaaaaaggaaagtaagtgaatatcat  840
slspch-cr#3_seq                tgaaatagtttgctaaatttgacataattttgatgaaaaaggaaagtaagtgaatatcat  626
SPCHpro_and...07410_aling      tgaaatagtttgctaaatttgacataattttgatgaaaaaggaaagtaagtgaatatcat  840

slspchp-cr#20_seq              ------------------------------------------------------------  524
slspch-cr#2_seq                gcaagagggttttttagtgcttttcaattatcagtattgtatataaaacctagaaccaag  900
slspchp-cr1-6#4_seq            gcaagagggttttttagtgcttttcaattatcagtattgtatataaaacctagaaccaag  900
slspch-cr1-6#10                gcaagagggttttttagtgcttttcaattatcagtattgtatataaaacctagaaccaag  900
slspch-cr#3_seq                gcaagagggttttttagtgcttttcaattatcagtattgtatataaaacctagaaccaag  686
SPCHpro_and...07410_aling      gcaagagggttttttagtgcttttcaattatcagtattgtatataaaacctagaaccaag  900

slspchp-cr#20_seq              ------------------------------------------------------------  524
slspch-cr#2_seq                tctaaaaaaacatacagattttgactaagagcttgtttggctctgcttgaa---------  951
slspchp-cr1-6#4_seq            tctaaaaaaacatacagattttgactaagagcttgtttggctctgcttgaaagctggtca  960
slspch-cr1-6#10                tctaaaaaaacatacagattttgactaagagcttgtttggctctgcttgaaagctggtca  960
slspch-cr#3_seq                tctaaaaaaacatacagattttgactaagagcttgtttggctctgcttgaaagctggtca  746
SPCHpro_and...07410_aling      tctaaaaaaacatacagattttgactaagagcttgtttggctctgcttgaaagctggtca  960

slspchp-cr#20_seq              ------------------------------------------------------------  524
slspch-cr#2_seq                ------------------------------------------------------------  952
slspchp-cr1-6#4_seq            aattgacttaaaagttggtttttgacttatttaattgtttgacaatattcaaaataactt  1020
slspch-cr1-6#10                aattgacttaaaagttggtttttgacttatttaattgtttgacaatattcaaaataactt  1020
slspch-cr#3_seq                aattgacttaaaagttggtttttgacttatttaattgtttgacaatattcaaaataactt  806
SPCHpro_and...07410_aling      aattgacttaaaagttggtttttgacttatttaattgtttgacaatattcaaaataactt  1020

slspchp-cr#20_seq              ------------------------------------------------------------  524
slspch-cr#2_seq                ------------------------------------------------------------  952
slspchp-cr1-6#4_seq            attttatgtaaaaaaaaacttattttaagcaaaaagttaaaatatggggtaggggtgggt  1080
slspch-cr1-6#10                attttatgtaaaaaaaaacttattttaagcaaaaagttaaaatatggggtaggggtgggt  1080
slspch-cr#3_seq                attttatgtaaaaaaaaacttattttaagcaaaaagttaaaatatggggtaggggtgggt  866
SPCHpro_and...07410_aling      attttatgtaaaaaaaaacttattttaagcaaaaagttaaaatatggggtaggggtgggt  1080

slspchp-cr#20_seq              ------------------------------------------------------------  524
slspch-cr#2_seq                ------------------------------------------------------------  952
slspchp-cr1-6#4_seq            tttttttagcttataagttgttttaagttgaccacatttttatcgttttgctctttatat  1140
slspch-cr1-6#10                tttttttagcttataagttgttttaagttgaccacatttttatcgttttgctctttatat  1140
slspch-cr#3_seq                tttttttagcttataagttgttttaagttgaccacatttttatcgttttgctctttatat  926
SPCHpro_and...07410_aling      tttttttagcttataagttgttttaagttgaccacatttttatcgttttgctctttatat  1140

slspchp-cr#20_seq              ------------------------------------------------------------  524
slspch-cr#2_seq                ------------------------------------------------------------  952
slspchp-cr1-6#4_seq            ttttatactatctctaaattacccacataaccctaacatctctttcttccatttttccct  1200
slspch-cr1-6#10                ttttatactatctctaaattacccacataaccctaacatctctttcttccatttttccct  1200
slspch-cr#3_seq                ttttatactatctctaaattacccacataaccctaacatctctttcttccatttttccct  986
SPCHpro_and...07410_aling      ttttatactatctctaaattacccacataaccctaacatctctttcttccatttttccct  1200

slspchp-cr#20_seq              ------------------------------------------------------------  524
slspch-cr#2_seq                ------------------------------------------------------------  952
slspchp-cr1-6#4_seq            tttcacgtttggcatagcaacttcagcacttttatccatacgcataactgcttattttaa  1260
slspch-cr1-6#10                tttcacgtttggcatagcaacttcagcacttttatccatacgcataactgcttattttaa  1260
slspch-cr#3_seq                tttcacgtttggcatagcaacttcagcacttttatccatacgcataactgcttattttaa  1046
SPCHpro_and...07410_aling      tttcacgtttggcatagcaacttcagcacttttatccatacgcataactgcttattttaa  1260

slspchp-cr#20_seq              ------------------------------------------------------------  524
slspch-cr#2_seq                ------------------------------------------------------------  952
slspchp-cr1-6#4_seq            aaataagttttagcactttcaaaagtactttttaaagctacttttatcaagctcatccaa  1320
slspch-cr1-6#10                aaataagttttagcactttcaaaagtactttttaaagctacttttatcaagctcatccaa  1320
slspch-cr#3_seq                aaataagttttagcactttcaaaagtactttttaaagctacttttatcaagctcatccaa  1106
SPCHpro_and...07410_aling      aaataagttttagcactttcaaaagtactttttaaagctacttttatcaagctcatccaa  1320

slspchp-cr#20_seq              ------------------------------------------------------------  524
slspch-cr#2_seq                ------------------------------------------------------------  952
slspchp-cr1-6#4_seq            acggaccctaactatgaagtatgagtatatatttactcaaaaagggaaattactacaaca  1380
slspch-cr1-6#10                acggaccctaactatgaagtatgagtatatatttactcaaaaagggaaattactacaaca  1380
slspch-cr#3_seq                acggaccctaactatgaagtatgagtatatatttactcaaaaagggaaattactacaaca  1166
SPCHpro_and...07410_aling      acggaccctaactatgaagtatgagtatatatttactcaaaaagggaaattactacaaca  1380

slspchp-cr#20_seq              ------------------------------------------------------------  524
slspch-cr#2_seq                ------------------------------------------------------------  952
slspchp-cr1-6#4_seq            aataaaggatttaattgctacattaattacattgagtgagaatgatataacatgattatt  1440
slspch-cr1-6#10                aataaaggatttaattgctacattaattacattgagtgagaatgatataacatgattatt  1440
slspch-cr#3_seq                aataaaggatttaattgctacattaattacattgagtgagaatgatataacatgattatt  1226
SPCHpro_and...07410_aling      aataaaggatttaattgctacattaattacattgagtgagaatgatataacatgattatt  1440

slspchp-cr#20_seq              ------------------------------------------------------------  524
slspch-cr#2_seq                ------------------------------------------------------------  952
slspchp-cr1-6#4_seq            ttttaacaaatactttatataaatactattaaagacttaaagcaatattaaaaatataat  1500
slspch-cr1-6#10                ttttaacaaatactttatataaatactattaaagacttaaagcaatattaaaaatataat  1500
slspch-cr#3_seq                ttttaacaaatactttatataaatactattaaagacttaaagcaatattaaaaatataat  1286
SPCHpro_and...07410_aling      ttttaacaaatactttatataaatactattaaagacttaaagcaatattaaaaatataat  1500

slspchp-cr#20_seq              ------------------------------------------------------------  524
slspch-cr#2_seq                ------------------------------------------------------------  952
slspchp-cr1-6#4_seq            aacattaacttaattattgataaatacttttatcatcaatacaaaaagaatcgaaaaatc  1560
slspch-cr1-6#10                aacattaacttaattattgataaatacttttatcatcaatacaaaaagaatcgaaaaatc  1560
slspch-cr#3_seq                aacattaacttaattattgataaatacttttatcatcaatacaaaaagaatcgaaaaatc  1346
SPCHpro_and...07410_aling      aacattaacttaattattgataaatacttttatcatcaatacaaaaagaatcgaaaaatc  1560

slspchp-cr#20_seq              ------------------------------------------------------------  524
slspch-cr#2_seq                ------------------------------------------------------------  952
slspchp-cr1-6#4_seq            aattgtaaattggagtctgttgttgaaaaaatacctgtcacaatcaaggacaaggaaaaa  1620
slspch-cr1-6#10                aattgtaaattggagtctgttgttgaaaaaatacctgtcacaatcaaggacaaggaaaaa  1620
slspch-cr#3_seq                aattgtaaattggagtctgttgttgaaaaaatacctgtcacaatcaaggacaaggaaaaa  1406
SPCHpro_and...07410_aling      aattgtaaattggagtctgttgttgaaaaaatacctgtcacaatcaaggacaaggaaaaa  1620

slspchp-cr#20_seq              ------------------------------------------------------------  524
slspch-cr#2_seq                ------------------------------------------------------------  952
slspchp-cr1-6#4_seq            taaatataatctacac---aacacggtttgtttttcttttgacactcttgaggtactacc  1677
slspch-cr1-6#10                taaatataatctac-----aacacggtttgtttttcttttgacactcttgaggtactacc  1675
slspch-cr#3_seq                taaatataatctacaca--tacacggtttgtttttcttttgacactcttgaggtactacc  1464
SPCHpro_and...07410_aling      taaatataatctacacattaacacggtttgtttttcttttgacactcttgaggtactacc  1680

slspchp-cr#20_seq              ------------------------------------------------------------  524
slspch-cr#2_seq                ------------------------------------------------------------  952
slspchp-cr1-6#4_seq            aaaaacatataatttaagtagacattgacatgat--------------------------  1711
slspch-cr1-6#10                aaaaacatataatttaagtagacattgacatgatttcaaacaagaaaagaagtttgtaaa  1735
slspch-cr#3_seq                aaaaacatataatttaagtagacattgacatgatttcaaacaagaaaagaagtttgtaaa  1524
SPCHpro_and...07410_aling      aaaaacatataatttaagtagacattgacatgatttcaaacaagaaaagaagtttgtaaa  1740

slspchp-cr#20_seq              ------------------------------------------------------------  524
slspch-cr#2_seq                ------------------------------------------------------------  952
slspchp-cr1-6#4_seq            ------------------------------------------------------------  1712
slspch-cr1-6#10                aatgttttatttattgagtttgaataaattcgtagcacataatttcaaatagaaagatat  1795
slspch-cr#3_seq                aatgttttatttattgagtttgaataaattcgtagcacataatttcaaatagaaagata-  1583
SPCHpro_and...07410_aling      aatgttttatttattgagtttgaataaattcgtagcacataatttcaaatagaaagata-  1799

slspchp-cr#20_seq              ------------------------------------------------------------  524
slspch-cr#2_seq                ------------------------------------------------------------  952
slspchp-cr1-6#4_seq            ------------------------------------------------------------  1712
slspch-cr1-6#10                cgaaggtcgaagattaggataaaaggttagcaggtaactgagtgtaattgtcagttaggt  1855
slspch-cr#3_seq                cgaaggtcgaagattaggataaaaggttagcaggtaactgagtgtaattgtcagttaggt  1643
SPCHpro_and...07410_aling      cgaaggtcgaagattaggataaaaggttagcaggtaactgagtgtaattgtcagttaggt  1859

slspchp-cr#20_seq              ------------------------------------------------------------  524
slspch-cr#2_seq                ------------------------------------------------------------  952
slspchp-cr1-6#4_seq            ------------------------------------------------------------  1712
slspch-cr1-6#10                gggaggaatagggggctagcctcacatcatcttgtctttatcaattagtagtatttagta  1915
slspch-cr#3_seq                gggaggaatagggggctagcctcacatcatcttgtctttatcaattagtagtatttagta  1703
SPCHpro_and...07410_aling      gggaggaatagggggctagcctcacatcatcttgtctttatcaattagtagtatttagta  1919

slspchp-cr#20_seq              ------------------------------------------------------------  524
slspch-cr#2_seq                ------------------------------------------------------------  952
slspchp-cr1-6#4_seq            ------------------------------------------------------------  1712
slspch-cr1-6#10                attgtgtagttctttgctatttgttgctctatttatatttcgatcttcttttttttatga  1975
slspch-cr#3_seq                attgtgtagttctttgctatttgttgctctatttatatttcgatcttcttttttttatga  1763
SPCHpro_and...07410_aling      attgtgtagttctttgctatttgttgctctatttatatttcgatcttcttttttttatga  1979

slspchp-cr#20_seq              ------------------------------------------------------------  524
slspch-cr#2_seq                ------------------------------------------------------------  952
slspchp-cr1-6#4_seq            ------------------------------------------------------------  1712
slspch-cr1-6#10                ttcttttctaaataactttactttttgcgtcaaagatttataacaa-ttttttatttcat  2034
slspch-cr#3_seq                ttcttttctaaataactttactttttgcgtcaaagatttataacaatttttttatttcat  1823
SPCHpro_and...07410_aling      ttcttttctaaataactttactttttgcgtcaaagatttataacaatttttttatttcat  2039

slspchp-cr#20_seq              ------------------------------------------------------------  524
slspch-cr#2_seq                ------------------------------------------------------------  952
slspchp-cr1-6#4_seq            ------------------------------------------------------------  1712
slspch-cr1-6#10                ------------------------------------------------------------  2035
slspch-cr#3_seq                caagatgtggataaagtttatcttaaggagtattagttgaattctttaccctctaatatt  1883
SPCHpro_and...07410_aling      caagatgtggataaagtttatcttaaggagtattagttgaattctttaccctctaatatt  2099

slspchp-cr#20_seq              ------------------------------------------------------------  524
slspch-cr#2_seq                ------------------------------------------------------------  952
slspchp-cr1-6#4_seq            ------------------------------------------------------------  1712
slspch-cr1-6#10                ------------------------------------------------------------  2035
slspch-cr#3_seq                gaatgatttttctccttaaaaggataggttaaggttcataaatttactcaaaataagaac  1943
SPCHpro_and...07410_aling      gaatgatttttctccttaaaaggataggttaaggttcataaatttactcaaaataagaac  2159

slspchp-cr#20_seq              ------------------------------------------------------------  524
slspch-cr#2_seq                ------------------------------------------------------------  952
slspchp-cr1-6#4_seq            ------------------------------------------------------------  1712
slspch-cr1-6#10                ------------------------------------------------------------  2035
slspch-cr#3_seq                ccgttt----ttgctaacataaaattatttttgtaaagtcgtattaatttgaagttaaat  1999
SPCHpro_and...07410_aling      ccgtttgaacttgctaacataaaattatttttgtaaagtcgtattaatttgaagttaaat  2219

slspchp-cr#20_seq              ------------------------------------------------------------  524
slspch-cr#2_seq                ------------------------------------------------------------  952
slspchp-cr1-6#4_seq            ------------------------------------------------------------  1712
slspch-cr1-6#10                ------------------------------------------------------------  2035
slspch-cr#3_seq                ttaaaattttatttgtacatgtaatttgaatttaattttctttcataaatttaaaaatct  2059
SPCHpro_and...07410_aling      ttaaaattttatttgtacatgtaatttgaatttaattttctttcataaatttaaaaatct  2279

slspchp-cr#20_seq              ------------------------------------------------------------  524
slspch-cr#2_seq                ------------------------------------------------------------  952
slspchp-cr1-6#4_seq            ------------------------------------------------------------  1712
slspch-cr1-6#10                ----------------------------------------caattttatcaaataagcta  2054
slspch-cr#3_seq                gacaacttatgaaactataaaaaaaaattcaattcttaaacaattttatcaaataagcta  2119
SPCHpro_and...07410_aling      gacaacttatgaaactataaaaaaaaattcaattcttaaacaattttatcaaataagcta  2339

slspchp-cr#20_seq              ------------------------------------------------------------  524
slspch-cr#2_seq                ------------------------------------------------------------  952
slspchp-cr1-6#4_seq            ------------------------------------------------------------  1712
slspch-cr1-6#10                gcacgctgttcataaataaaatatttgaatattaaggcaccactcaaacaaaatggcata  2114
slspch-cr#3_seq                gcacgctgttcataaataaaatatttgaatattaaggcaccactcaaacaaaatggcata  2179
SPCHpro_and...07410_aling      gcacgctgttcataaataaaatatttgaatattaaggcaccactc-aacaaaatggcata  2398

slspchp-cr#20_seq              ------------------------------------------------------------  524
slspch-cr#2_seq                ------------------------------------------------------------  952
slspchp-cr1-6#4_seq            ------------------------------------------------------------  1712
slspch-cr1-6#10                tatctccatattctttttaaaaaaataaatgtttataattacaaattttcaaaattcata  2174
slspch-cr#3_seq                tatctccatattctttttaaaaaaataaatgtttataattacaaattttcaaaattcata  2239
SPCHpro_and...07410_aling      tatctccatattctttttaaaaaaataaatgtttataattacaaattttcaaaattcata  2458

slspchp-cr#20_seq              ------------------------------------------------------------  524
slspch-cr#2_seq                ------------------------------------------------------------  952
slspchp-cr1-6#4_seq            ------------------------------------------------------------  1712
slspch-cr1-6#10                cgtaaagacccactagtcaatattcaataataacaataattagttgttacttaatataat  2234
slspch-cr#3_seq                cgtaaagacccactagtcaatattcaataataacaataattagttgttacttaatataat  2299
SPCHpro_and...07410_aling      cgtaaagacccactagtcaatattcaataataacaataattagttgttacttaatataat  2518

slspchp-cr#20_seq              ------------------------------------------------------------  524
slspch-cr#2_seq                ------------------------------------------------------------  952
slspchp-cr1-6#4_seq            ------------------------------------------------------------  1712
slspch-cr1-6#10                tattttccattataatacaaacaagctaaatgcgaattttctttttacaaaataaacaat  2294
slspch-cr#3_seq                tattttccattataatacaaacaagctaaatgcgaattttctttttacaaaataaacaat  2359
SPCHpro_and...07410_aling      tattttccattataatacaaacaagctaaatgcgaattttctttttacaaaataaacaat  2578

slspchp-cr#20_seq              ------------------------------------------------------------  524
slspch-cr#2_seq                ------------------------------------------------------------  952
slspchp-cr1-6#4_seq            ------------------------------------------------------------  1712
slspch-cr1-6#10                gaatctttttcttgaaaaaaatataaatttataattcaaagtttacttttacaaaattta  2354
slspch-cr#3_seq                gaatctttttcttgaaaaaaatataaatttataattcaaagtttacttttacaaaattta  2419
SPCHpro_and...07410_aling      gaatctttttcttgaaaaaaatataaatttataattcaaagtttacttttacaaaattta  2638

slspchp-cr#20_seq              ------------------------------------------------------------  524
slspch-cr#2_seq                ------------------------------------------------------------  952
slspchp-cr1-6#4_seq            ------------------------------------------------------------  1712
slspch-cr1-6#10                aaatcacaatacaaagttaaatcatatttattaaaagttcaaaatttcaaatcataaatc  2414
slspch-cr#3_seq                aaatcacaatacaaagttaaatcatatttattaaaagttcaaaatttcaaatcataaatc  2479
SPCHpro_and...07410_aling      aaatcacaatacaaagttaaatcatatttattaaaagttcaaaatttcaaatcataaatc  2698

slspchp-cr#20_seq              ------------------------------------------------------------  524
slspch-cr#2_seq                ----------------------------------aaaagtaaaagtgcagaaaaggtaaa  977
slspchp-cr1-6#4_seq            ------------------------------------------------------------  1712
slspch-cr1-6#10                cacatatttaaattcataatttcatatccgaacaaaaagtaaaagtgcagaaaaggtaaa  2474
slspch-cr#3_seq                cacatatttaaattcataatttcatatccgaactaaaagtaaaagtgcagaaaaggtaaa  2539
SPCHpro_and...07410_aling      cacatatttaaattcataatttcatatccgaac-aaaagtaaaagtgcagaaaaggtaaa  2757

slspchp-cr#20_seq              ------------------------------------------------------------  524
slspch-cr#2_seq                agttggtgtttttataatttcaccaaactttttttttcttttcatcattaacctattatt  1037
slspchp-cr1-6#4_seq            ------------------------------------------------------------  1712
slspch-cr1-6#10                agttggtgtttttataatttcaccaaactttttttttcttttcatcattaacctattatt  2534
slspch-cr#3_seq                agttggtgtttttataatttcaccaaactttttttttcttttcatcattaacctattatt  2599
SPCHpro_and...07410_aling      agttggtgtttttataatttcaccaaactttttttttcttttcatcattaacctattatt  2817

slspchp-cr#20_seq              ------------------------------------------------------------  524
slspch-cr#2_seq                ataaaccttgttcgtactcttttgacttcattttatacttaaaaaactacattttagtac  1097
slspchp-cr1-6#4_seq            ------------------------------------------------------------  1712
slspch-cr1-6#10                ataaaccttgttcgtactcttttgacttcattttatacttaaaaaactacattttagtac  2594
slspch-cr#3_seq                ataaaccttgttcgtactcttttgacttcattttatacttaaaaaactacattttagtac  2659
SPCHpro_and...07410_aling      ataaaccttgttcgtactcttttgacttcattttatacttaaaaaactacattttagtac  2877

slspchp-cr#20_seq              ------------------------------------------------------------  524
slspch-cr#2_seq                acatatatactccattattattctctttttaaataaagtatatttacttatataacaccc  1157
slspchp-cr1-6#4_seq            ------------------------------------------------------------  1712
slspch-cr1-6#10                acatatatactccattattattctctttttaaataaagtatatttacttatataacaccc  2654
slspch-cr#3_seq                acatatatactccattattattctctttttaaataaagtatatttacttatataacaccc  2719
SPCHpro_and...07410_aling      acatatatactccattattattctctttttaaataaagtatatttacttatataacaccc  2937

slspchp-cr#20_seq              -------------------------------------------tctcttattcccttttc  540
slspch-cr#2_seq                ttacctttatttattcagcaataaatatccatccattgnnnnnnnnnnnnnnnnnnnnnn  1217
slspchp-cr1-6#4_seq            ------------------------------------------------------------  1712
slspch-cr1-6#10                ttacctttatttattcagcaataaatatccatccattgctctctctcttattcccttttc  2714
slspch-cr#3_seq                ttacctttatttattcagcaataaatatccatc----------tctcttattcccttttc  2769
SPCHpro_and...07410_aling      ttacctttatttattcagcaataaatatccatccattgctctctctcttattcccttttc  2997

slspchp-cr#20_seq              tacatctcctcttttattttatttttcctctctaaaaatttcctttcatacgctcactca  600
slspch-cr#2_seq                nnnnnnnnnnnnnnnnnnnnnnnnnnnnnnnnnnnnnnnnnnnnnnnnnnnnnnnnnnnn  1277
slspchp-cr1-6#4_seq            ------------------------------------------------------------  1712
slspch-cr1-6#10                tacatctcctcttttattttatttttcctctctaaaaatttcctttcatacgctcactca  2774
slspch-cr#3_seq                tacatctcctcttttattttatttttcctctctaaaaatttcctttcatacgctcactca  2829
SPCHpro_and...07410_aling      tacatctcctcttttattttatttttcctctctaaaaatttcctttcatacgctcactca  3057

slspchp-cr#20_seq              catattattacattacctctacttttttcaacgttgaaaatggatggtgaccaaaattta  660
slspch-cr#2_seq                nnnnnnnnnnnnnnnnnnnnnnnnnnnnnnnnnnnnnnnnnnnnnnnnnnnnnnnnnnnn  1337
slspchp-cr1-6#4_seq            ------------------------------------------------------------  1712
slspch-cr1-6#10                catattattacattacctcta--------aacgttgaaaatggatggtgaccaaaattta  2826
slspch-cr#3_seq                catattattacattacctctacttttttcaacgttgaaaatggatggtgaccaaaattta  2889
SPCHpro_and...07410_aling      catattattacattacctctacttttttcaacgttgaaaatggatggtgaccaaaattta  3117

slspchp-cr#20_seq              tctgatttattcgacgattccgaatgcgatatcttcggtattttagaggctttagaaggc  720
slspch-cr#2_seq                nnnnnnnnnnnnnnnnnnnnnnnnnnnnnnnnnnnnnnnnnnnnnnnnnnnnnnnnnnnn  1397
slspchp-cr1-6#4_seq            -----------------ttccgaatgcgatatcttcggtattttagaggctttagaaggc  1754
slspch-cr1-6#10                tctgatttattcgacgattccgaatgcgatatcttcggtattttagaggctttagaaggc  2886
slspch-cr#3_seq                tctgatttattcgacgattccgaatgcgatatcttcggtattttagaggctttagaaggc  2949
SPCHpro_and...07410_aling      tctgatttattcgacgattccgaatgcgatatcttcggtattttagaggctttagaaggc  3177

slspchp-cr#20_seq              ggtggaggtggaggtggtaatagtggtattacttcgaaatttaatgataatatcaacaac  780
slspch-cr#2_seq                nnnnnnnnnnnnnnnnnnnnnnnnnnnnnnnnnnnnnnnnnnnnnnnnnnnnnnnnnnnn  1457
slspchp-cr1-6#4_seq            ggtggaggtggaggtggtaatagtggtattacttcgaaatttaatgataatatcaacaac  1814
slspch-cr1-6#10                ggtggaggtggaggtggtaatagtggtattacttcgaaatttaatgataatatcaacaac  2946
slspch-cr#3_seq                ggtggaggtggaggtggtaatagtggtattacttcgaaatttaatgataatatcaacaac  3009
SPCHpro_and...07410_aling      ggtggaggtggaggtggtaatagtggtattacttcgaaatttaatgataatatcaacaac  3237

slspchp-cr#20_seq              cagactgcaacaatcgcaaccacaatcacaaccacaacgtctgatgaaattacgggtttg  840
slspch-cr#2_seq                nnnnnnnnnnnnnnnnnnnnnnnnnnnnnnnnnnnnnnnnnnnnnnnnnnnnnnnnnnnn  1517
slspchp-cr1-6#4_seq            cagactgcaacaatcgcaaccacaatcacaaccacaacgtctgatgaaattacgggtttg  1874
slspch-cr1-6#10                cagactgcaacaatcgcaaccacaatcacaaccacaacgtctgatgaaattacgggtttg  3006
slspch-cr#3_seq                cagactgcaacaatcgcaaccacaatcacaaccacaacgtctgatgaaattacgggtttg  3069
SPCHpro_and...07410_aling      cagactgcaacaatcgcaaccacaatcacaaccacaacgtctgatgaaattacgggtttg  3297

slspchp-cr#20_seq              gtgtcagaagaaggaaagaagaggaagttaatatctcaaaagtccacgggttcatgcgcg  900
slspch-cr#2_seq                nnnnnnnnnnnnnnnnnnnnnnnnnnnnnnnnnnnnnnnnnnnnnnnnnnnnnnnnnnnn  1577
slspchp-cr1-6#4_seq            gtgtcagaagaaggaaagaagaggaagttaatatctcaaaagtccacgggttcatgcgcg  1934
slspch-cr1-6#10                gtgtcagaagaaggaaagaagaggaagttaatatctcaaaagtccacgggttcatgcgcg  3066
slspch-cr#3_seq                gtgtcagaagaaggaaagaagaggaagttaatatctcaaaagtccacgggttcatgcgcg  3129
SPCHpro_and...07410_aling      gtgtcagaagaaggaaagaagaggaagttaatatctcaaaagtccacgggttcatgcgcg  3357

slspchp-cr#20_seq              actttacaagaagaggaaactatagaaaataagatttctcatataacagttgaaaggaat  960
slspch-cr#2_seq                nnnnnnnnnnnnnnnnnnnnnnnnnnnnnnnnnnnnnnnnnnnnnnnnnnnnnnnnnnnn  1637
slspchp-cr1-6#4_seq            actttacaagaagaggaaactatagaaaataagatttctcatataacagttgaaaggaat  1994
slspch-cr1-6#10                actttacaagaagaggaaactatagaaaataagatttctcatataacagttgaaaggaat  3126
slspch-cr#3_seq                actttacaagaagaggaaactatagaaaataagatttctcatataacagttgaaaggaat  3189
SPCHpro_and...07410_aling      actttacaagaagaggaaactatagaaaataagatttctcatataacagttgaaaggaat  3417

slspchp-cr#20_seq              cgccgcaaacaaatgaatgaacatctctccgtgctacgcactttgatgccttgtttttat  1020
slspch-cr#2_seq                nnnnnnnnnnnnnnnnnnnnnnnnnnnnnnnnnnnnnnnnnnnnnnnnnnnnnnnnnnnn  1697
slspchp-cr1-6#4_seq            cgccgcaaacaaatgaatgaacatctctccgtgctacgcactttgatgccttgtttttat  2054
slspch-cr1-6#10                cgccgcaaacaaatgaatgaacatctctccgtgctacgcactttgatgccttgtttttat  3186
slspch-cr#3_seq                cgccgcaaacaaatgaatgaacatctctccgtgctacgcactttgatgccttgtttttat  3249
SPCHpro_and...07410_aling      cgccgcaaacaaatgaatgaacatctctccgtgctacgcactttgatgccttgtttttat  3477

slspchp-cr#20_seq              gctaaacga  1029
slspch-cr#2_seq                nnnnnnnnn  1706
slspchp-cr1-6#4_seq            gctaaacga  2063
slspch-cr1-6#10                gctaaacga  3195
slspch-cr#3_seq                gctaaacga  3258
SPCHpro_and...07410_aling      gctaaacga  3486
